# Supplementary material for: Characterization of Two Parabacteroides distasonis Candidate Strains as New Live Biotherapeutics against Obesity
Source: Cells. 2023 Apr 26;12(9):1260. doi: 10.3390/cells12091260 (PMC10177344; doi:10.3390/cells12091260)
Supplement: Supplementary file 1 [file cells-12-01260-s001.zip]

Archive with 1 entries (1 files):
- cells-2155481-supplementary.pdf
